# Supplementary material for: From where did the Western honeybee (Apis mellifera) originate?
Source: Ecol Evol. 2012 Jul 12;2(8):1949–57. doi: 10.1002/ece3.312 (PMC3433997; doi:10.1002/ece3.312)
Supplement: Supplementary file 3 [file ece30002-1949-SD5.txt]

A_cerana_01
A_cerana_04
A_cerana_06
intermissa80
intermissa83
intermissa90
intermissa91
intermissa85
intermissa86
intermissa77
intermissa84
intermissa92
intermissa94
intermissa81
mellifera_150
iberiensis76
iberiensis75
iberiensis73
iberiensis74
iberiensis72
iberiensis67
iberiensis70
iberiensis69
iberiensis68
iberiensis66
iberiensis71
mellifera_151
mellifera_146
mellifera_144
mellifera_149
mellifera_152
mellifera_154
mellifera_147
mellifera_138
mellifera_139
mellifera_148
mellifera_135
mellifera_142
mellifera_143
mellifera_136
mellifera_141
mellifera_145
mellifera_153
mellifera_140
mellifera_137
intermissa93
intermissa87
intermissa82
intermissa95
intermissa79
intermissa88
intermissa89
intermissa78scutellata166
scutellata165
scutellata178
scutellata169
capensis_s35
capensis_s37
scutellata179
scutellata159
scutellata162
scutellata171
scutellata170
scutellata167
scutellata161
scutellata160
scutellata177
scutellata175
scutellata172
litoria_01133
scutellata158
capensis_s36
litoria_02134
scutellata163
scutellata164
scutellata174
scutellata168
scutellata173
scutellata176
lamarckii_102
lamarckii_111
lamarckii_98
lamarckii_101
lamarckii_100
lamarckii_103
lamarckii_104
lamarckii_106
lamarckii_99
lamarckii_109
lamarckii_112
lamarckii_107
lamarckii_97
lamarckii_114
lamarckii_105
lamarckii_108
lamarckii_113
lamarckii_110
lamarckii_96
ligustica_129
carnica_1652
carnica_1046
carnica_1854
carnica_0541
carnica_0945
carnica_1753
carnica_0138
carnica_1551
carnica_1450
carnica_0642
carnica_0440
carnica_0339
carnica_0743
carnica_1349
carnica_1248
carnica_1147
ligustica_126
ligustica_119
ligustica_115
ligustica_117
ligustica_116
ligustica_120
ligustica_118
ligustica_124
ligustica_122
ligustica_132
ligustica_123
ligustica_125
ligustica_121
ligustica_131
ligustica_130
ligustica_128
ligustica_127
carnica_0844
anatoliaca18
anatoliaca16
anatoliaca19
pomonella_156
pomonella_155
caucasica_61
caucasica_64
caucasica_57
caucasica_33
caucasica_55
anatoliaca32
caucasica_56
caucasica_34
caucasica_59
caucasica_58
caucasica_63
caucasica_62
caucasica_60
caucasica_65
pomonella_157
anatoliaca29
anatoliaca30
anatoliaca22
anatoliaca21
anatoliaca23
anatoliaca28
anatoliaca26
anatoliaca27
anatoliaca15
anatoliaca24
anatoliaca31
anatoliaca20
anatoliaca14
anatoliaca25
anatoliaca17
syriaca_09187
syriaca_04182
syriaca_02181
syriaca_01180
syriaca_08186
syriaca_07185
syriaca_05183
syriaca_10188
syriaca_06184
unicolor_0189
unicolor_0190
A_florea_012
A_florea_013
A_dorsata_9
A_dorsata_8
A_cerana_03
A_cerana_02
A_cerana_07
A_cerana_05
A_dorsata_11
A_dorsata_10
0.1
