# Supplementary material for: From where did the Western honeybee (Apis mellifera) originate?
Source: Ecol Evol. 2012 Jul 12;2(8):1949–57. doi: 10.1002/ece3.312 (PMC3433997; doi:10.1002/ece3.312)
Supplement: Supplementary file 6 [file ece30002-1949-SD6.txt]

76
100
54
92100566165
100
86
7797100
carnica
caucasica
pomonella
syriaca
anatoliacalamarckii
unicolorOutgroup
mellifera scutellatalitoria capensis
0.01
ligustica
